# Supplementary material for: Generation and characterization of iPSC‐derived microglia for in vitro modeling of stimuli‐specific neuroimmune responses
Source: Alzheimers Dement. 2026 Feb 4;22(2):e71117. doi: 10.1002/alz.71117 (PMC12872402; doi:10.1002/alz.71117)
Supplement: Supplementary file 3 — Supporting Information [file ALZ-22-e71117-s003.xlsx]

## Sheet: Myelin_v_Control_sig_pathways
Myelin vs control Significant Pathways analysis
	category	subcategory	ID	Description	GeneRatio	BgRatio	pvalue	p.adjust	qvalue	geneID	Count
hsa00100	Metabolism	Lipid metabolism	hsa00100	Steroid biosynthesis	11/124	20/9392	2.05749010120356e-16	4.79395193580429e-14	4.35321589833595e-14	CYP51A1/MSMO1/FDFT1/SQLE/SC5D/CYP27B1/DHCR24/HSD17B7/EBP/TM7SF2/DHCR7	11
hsa00900	Metabolism	Metabolism of terpenoids and polyketides	hsa00900	Terpenoid backbone biosynthesis	7/124	23/9392	1.21345316860232e-08	1.4136729414217e-06	1.28370572046877e-06	IDI1/MVK/HMGCS1/HMGCR/ACAT2/FDPS/MVD	7
hsa03320	Organismal Systems	Endocrine system	hsa03320	PPAR signaling pathway	8/124	76/9392	6.54940054732606e-06	0.00050867	0.000461905	SCD/PLTP/CPT1A/HMGCS1/PPARG/FADS2/CD36/PLIN2	8
hsa04979	Organismal Systems	Digestive system	hsa04979	Cholesterol metabolism	6/124	51/9392	5.19722666701024e-05	0.00302738	0.00274906	MYLIP/PLTP/LIPG/LDLR/CD36/ABCA1	6
hsa05323	Human Diseases	Immune disease	hsa05323	Rheumatoid arthritis	7/124	95/9392	0.000249245	0.0116148	0.010547	VEGFA/CTSL/TLR4/TNFRSF11A/CXCL8/HLA-DOA/CCL3L3	7
hsa05146	Human Diseases	Infectious disease: parasitic	hsa05146	Amoebiasis	7/124	103/9392	0.000409699	0.01591	0.0144473	LAMA1/TLR4/CD1D/CD1C/CD1E/ADCY1/CXCL8	7
hsa05417	Human Diseases	Cardiovascular disease	hsa05417	Lipid and atherosclerosis	10/124	216/9392	0.00055852	0.0185907	0.0168816	LDLR/PPARG/CD36/TLR4/VLDLR/ABCG1/ABCA1/CXCL8/CCL3L3/SOD2	10
hsa01212	Metabolism	Global and overview maps	hsa01212	Fatty acid metabolism	5/124	57/9392	0.000894935	0.026065	0.0236687	SCD/CPT1A/ACAT2/FADS2/FADS1	5
hsa04148	Cellular Processes	Transport and catabolism	hsa04148	Efferocytosis	8/124	157/9392	0.00109054	0.0282329	0.0256373	ATP11C/PLA2G15/CPT1A/PPARG/CD36/ABCA1/CX3CR1/PBX1	8
hsa04640	Organismal Systems	Immune system	hsa04640	Hematopoietic cell lineage	6/124	100/9392	0.0020346	0.0474062	0.0430479	CD36/CD1D/CD1C/CD1E/CR1/HLA-DOA	6
