# Supplementary material for: Generation and characterization of iPSC‐derived microglia for in vitro modeling of stimuli‐specific neuroimmune responses
Source: Alzheimers Dement. 2026 Feb 4;22(2):e71117. doi: 10.1002/alz.71117 (PMC12872402; doi:10.1002/alz.71117)
Supplement: Supplementary file 4 — Supporting Information [file ALZ-22-e71117-s002.xlsx]

## Sheet: Myelin_vs_Control_DEGs
Myelin_vs_Control_DEGs
	baseMean	log2FoldChange	lfcSE	stat	pvalue	padj
CYP51A1	2887.52	-1.07361	0.0915615	-11.7255	9.4312878744594e-32	8.11515165157859e-29
PDK4	180.595	1.9178	0.251379	7.62913	2.36345379348552e-14	7.73899625000648e-12
TSPOAP1	72.9303	-0.670852	0.28327	-2.36825	0.0178726	0.285846
TBXA2R	85.5019	-0.667365	0.244758	-2.72663	0.00639839	0.150835
MYLIP	627.182	1.21106	0.129453	9.35521	8.34337927200089e-21	4.63165206102785e-18
MLXIPL	755.055	-0.84522	0.184814	-4.57335	4.79989638361646e-06	0.000474721
ERCC1	12006.3	-1.19935	0.354885	-3.37954	0.000726079	0.0300363
ACP3	320.539	-0.684618	0.146472	-4.67405	2.95323216171037e-06	0.000311792
BIRC3	125.27	0.711601	0.206541	3.44533	0.000570372	0.0250396
NR1H3	4149.68	1.02968	0.325434	3.16401	0.0015561	0.0526108
HMGB3	561.35	0.685497	0.194406	3.52612	0.000421703	0.0197203
MSMO1	467.364	-2.26866	0.152364	-14.8897	3.84479450923208e-50	7.35167430104166e-47
DLX3	224.156	-1.23738	0.608127	-2.03474	0.041877	0.454103
SNCAIP	126.684	0.90662	0.234716	3.86263	0.000112175	0.00686201
NTHL1	68.684	-0.600564	0.230793	-2.60217	0.00926347	0.195122
IDI1	982.629	-1.30558	0.102166	-12.779	2.14852039531796e-37	2.31086796768918e-34
PHKA1	688.032	0.638176	0.101062	6.31468	2.70712345001545e-10	6.21158499350878e-08
TRO	127.965	0.642822	0.18808	3.41781	0.000631269	0.0272474
NAV3	675.693	-0.604294	0.152023	-3.97503	7.03712171259856e-05	0.00474909
STON1-GTF2A1L	234.111	-0.832918	0.145895	-5.70903	1.13620436989964e-08	1.97504454561646e-06
GNB5	183.778	0.70609	0.194053	3.63865	0.000274066	0.0140788
CLTCL1	207.206	0.675311	0.190059	3.55317	0.000380615	0.0182961
SLC6A15	54.9572	1.00708	0.28159	3.57641	0.000348341	0.0171765
SREBF1	2385.17	0.783191	0.12481	6.27507	3.49481925690165e-10	7.8106941028598e-08
DHRS9	48.9322	-0.692651	0.270466	-2.56095	0.0104385	0.210101
NOTCH3	152.416	0.642507	0.230325	2.78957	0.00527782	0.129937
TPD52	183.752	0.674264	0.200707	3.35944	0.000781	0.031476
LAMP3	65.9146	0.951423	0.228816	4.15804	3.20995623561031e-05	0.00246723
TNS1	729.276	0.872201	0.420677	2.07333	0.0381418	0.429014
FDFT1	1789.35	-1.11555	0.104555	-10.6695	1.41432808616668e-26	1.01413216811843e-23
CD82	4189.07	0.935467	0.0963891	9.70512	2.86752034102931e-22	1.89796759802975e-19
ASAP3	43.0736	0.71776	0.287327	2.49806	0.0124875	0.233738
MYO15A	44.9209	-0.724591	0.286994	-2.52476	0.0115778	0.224373
BLNK	1755.05	-0.645716	0.107301	-6.01779	1.76817038275746e-09	3.57981695492624e-07
SCD	23279.5	0.595792	0.101741	5.85598	4.74215870944598e-09	8.96789112426988e-07
SLC25A1	699.608	-0.68352	0.142789	-4.78694	1.69343645875706e-06	0.000190473
SEZ6L	119.717	-0.641327	0.239947	-2.67278	0.00752258	0.170113
ASB2	1178.86	-0.627488	0.196368	-3.19547	0.00139605	0.0487315
SLC10A1	43.4559	-0.936618	0.309706	-3.02422	0.00249277	0.0767407
PLTP	5550.25	0.925971	0.129023	7.17682	7.13520768171446e-13	2.01294736056761e-10
TRIB3	63.4785	0.842898	0.297248	2.83567	0.00457298	0.118163
FAM83D	63.8442	-0.844059	0.321375	-2.6264	0.00862941	0.187268
LIPG	300.022	-1.87988	0.241651	-7.77934	7.29020139109169e-15	2.56034848447545e-12
LAMA1	252.116	0.763828	0.136271	5.60519	2.08021572518735e-08	3.475575962597e-06
SRPX	41.9411	0.886421	0.397606	2.2294	0.0257874	0.347773
ATP11C	684.116	0.586091	0.120025	4.88308	1.04441192030865e-06	0.000123105
ABCD1	2882.6	0.850448	0.0970177	8.7659	1.85283038420661e-18	8.17573284149015e-16
SYTL4	148.807	0.580895	0.168862	3.44005	0.000581601	0.0254676
PLA2G15	4313.07	0.586994	0.0930318	6.30961	2.79743856032334e-10	6.33435791902688e-08
WFDC1	49.717	-0.793674	0.347755	-2.28228	0.0224728	0.322947
CORO7-PAM16	3422.81	0.830982	0.113642	7.31229	2.6263460741414e-13	7.53279826498321e-11
SQLE	1231.55	-1.48315	0.0971504	-15.2665	1.27869397746336e-52	2.75063058227086e-49
NKG7	489.064	0.584155	0.196509	2.97266	0.00295232	0.0862793
SCN1B	72.0253	-0.680188	0.228069	-2.98237	0.00286023	0.0848649
ITGB8	560.567	0.622562	0.19255	3.23325	0.00122391	0.0438354
DNAH11	215.91	0.744054	0.20852	3.56827	0.000359345	0.0174689
AGR2	48.8632	-1.30933	0.489492	-2.67489	0.00747547	0.169365
BLVRA	314.223	0.638198	0.144285	4.42319	9.72559880792106e-06	0.000871707
PKD2L1	223.167	1.51021	0.165946	9.10063	8.98067788244491e-20	4.41567101939984e-17
TMEM97	309.495	-0.807128	0.162967	-4.95269	7.31935611684521e-07	9.03423508757618e-05
PMP22	794.247	0.850016	0.160983	5.28014	1.29081798799641e-07	1.79142635124438e-05
ALDOC	161.934	-2.08334	0.222131	-9.37888	6.667702113707e-21	3.82481618915946e-18
SC5D	1469.71	-0.823767	0.0748478	-11.0059	3.57940533641043e-28	2.79990847428578e-25
CPT1A	678.246	1.09797	0.130869	8.3898	4.8697583659444e-17	2.04399199315945e-14
VWF	829.555	-0.894192	0.217046	-4.11982	3.79163801581816e-05	0.00280915
MVK	348.837	-1.66091	0.120396	-13.7954	2.71629931521429e-43	4.24952681050207e-40
CYP27B1	159.641	0.720536	0.226235	3.1849	0.00144803	0.049938
LPCAT3	832.844	0.761624	0.101538	7.5009	6.33814220826387e-14	1.93735366614271e-11
GABRR2	46.4788	-0.789231	0.278547	-2.83338	0.00460586	0.1185
UST	928.229	-0.66479	0.0958683	-6.93441	4.07920332376166e-12	1.09685953122835e-09
FANCE	101.717	-0.646939	0.181261	-3.5691	0.000358213	0.0174689
PHACTR1	1452.1	0.71716	0.171798	4.17443	2.98728190715633e-05	0.00233673
SLC16A10	598.917	0.622311	0.129354	4.81092	1.50238383347048e-06	0.000172188
VEGFA	124.243	0.779989	0.230872	3.37845	0.000728959	0.0300831
HMGCS1	1006.93	-1.49778	0.116579	-12.8478	8.84526690546212e-38	1.08727284411498e-34
HMGCR	1402.78	-1.27877	0.0869999	-14.6985	6.59136248139387e-49	1.13430756942307e-45
MORC1	56.4748	-0.714304	0.340279	-2.09917	0.0358016	0.415721
CCL20	56.8359	1.02704	0.387349	2.65145	0.00801472	0.176623
LCT	96.6496	-0.929599	0.227857	-4.07974	4.50859138511201e-05	0.00330163
CD207	124.172	-0.699536	0.243549	-2.87226	0.00407541	0.109257
DHCR24	2655.82	-1.59252	0.116865	-13.627	2.76757867201554e-42	3.66363548974735e-39
TNNI3K	86.5539	-0.66066	0.288204	-2.29234	0.0218863	0.31973
NID1	154.704	0.584967	0.231675	2.52495	0.0115716	0.224373
PPP4R4	35.5258	-0.742696	0.345274	-2.15104	0.0314733	0.389448
IFIT2	108.477	-1.05019	0.2834	-3.70566	0.000210841	0.0114459
MSX2	122.434	-0.580607	0.224839	-2.58232	0.00981381	0.202744
ACAT2	984.112	-1.14639	0.0923022	-12.42	2.03635296578716e-35	1.84439990464375e-32
EGR1	415.18	-0.709067	0.205493	-3.45057	0.000559407	0.0247354
FAM117A	486.985	-0.58844	0.146541	-4.01553	5.93123396412768e-05	0.00411575
CXCR4	323.896	0.885742	0.164316	5.39049	7.02640272081306e-08	1.03348174720061e-05
RASL11A	130.742	-0.947602	0.387016	-2.44848	0.014346	0.251661
HS3ST2	111.826	1.0428	0.272337	3.82906	0.000128633	0.00765969
EEPD1	6074.09	1.01774	0.0947426	10.7422	6.45091433632593e-27	4.8266862962536e-24
PLAU	1774.25	0.825496	0.144181	5.7254	1.03188833557345e-08	1.83069756359624e-06
OPTN	2414.16	0.585802	0.104752	5.59228	2.24104939346329e-08	3.67297323924855e-06
MYRF-AS1	212.466	0.610225	0.180024	3.38968	0.000699737	0.0292987
AMOT	159.086	-0.663076	0.204392	-3.24414	0.00117804	0.0425901
MCF2L	292.606	-0.652141	0.188406	-3.46135	0.00053747	0.0240561
FGL2	294.295	-0.80803	0.205483	-3.93234	8.41226154046647e-05	0.00554661
KDR	69.3509	0.788884	0.338588	2.32993	0.0198101	0.302813
STRIP2	86.2279	0.693846	0.26169	2.65141	0.00801571	0.176623
SGO1	47.0839	-0.650595	0.330012	-1.97143	0.048675	0.489041
LDLR	521.49	-4.49392	0.251331	-17.8805	1.67381030101936e-71	7.20115036756052e-68
APOC1	11531.2	0.696686	0.311104	2.2394	0.0251297	0.342134
GADD45G	61.9908	0.792947	0.313969	2.52556	0.0115513	0.224373
PLVAP	103.229	-0.650109	0.286358	-2.27026	0.0231917	0.328202
UNC13A	138.142	-0.733134	0.21737	-3.37274	0.000744233	0.0304571
ASS1	118.47	0.656236	0.200926	3.26607	0.00109053	0.0402723
ARHGEF16	69.6169	1.06757	0.23364	4.56929	4.89388778473772e-06	0.000481251
RARA	579.371	0.932976	0.122309	7.62804	2.38344355424687e-14	7.73899625000648e-12
PPARG	1403.5	0.684133	0.138265	4.94797	7.49915100581677e-07	9.15268720986531e-05
HSD17B7	173.214	-1.00484	0.199634	-5.03342	4.81812250958601e-07	6.1876918110049e-05
RAMP1	572.576	-0.958043	0.138379	-6.92331	4.41222816947949e-12	1.16815437797804e-09
CLEC10A	215.77	-0.594877	0.213686	-2.78389	0.00537111	0.131716
ACY3	1183.16	-1.04945	0.408333	-2.57009	0.0101673	0.206748
LGALS12	411.048	-0.755598	0.374609	-2.01703	0.0436923	0.460045
LYVE1	139.892	-0.592812	0.236861	-2.50279	0.012322	0.232256
ERG28	206.529	-1.07112	0.160517	-6.67295	2.50706264257309e-11	6.07662549521694e-09
MRO	37.66	0.777834	0.326117	2.38514	0.0170727	0.277435
CD101	831.39	-0.592831	0.222301	-2.6668	0.00765776	0.17204
ACP2	2415.86	0.587094	0.107504	5.46112	4.73134391841935e-08	7.26979441893558e-06
FADS2	4443.64	-1.66662	0.131458	-12.678	7.83373467136874e-37	7.93004352703439e-34
CTSL	24178.9	0.682994	0.100971	6.76425	1.33998806791915e-11	3.44176935236129e-09
CD36	16411.9	0.642609	0.154697	4.15397	3.26755292874827e-05	0.00249917
KCNMB4	246.401	-0.967274	0.167302	-5.78159	7.39971445973884e-09	1.3404388014489e-06
EDNRB	565.878	0.683142	0.12208	5.59587	2.19515338394125e-08	3.63234563310048e-06
BIN1	2245.08	-0.624677	0.185766	-3.36271	0.00077182	0.031179
TLR4	5243.94	0.63541	0.0865627	7.34046	2.12861643861577e-13	6.20870513426081e-11
ENPP2	49.143	0.721914	0.310336	2.32623	0.0200062	0.303557
FXYD6	251.87	0.893582	0.210933	4.23633	2.27200279787981e-05	0.00182705
ARHGAP20	605.829	-0.802688	0.117724	-6.81838	9.20749197068025e-12	2.40078377762782e-09
SHF	1069.51	-0.767357	0.3261	-2.35313	0.018616	0.291113
MMAB	283.313	-1.31442	0.171747	-7.65325	1.95969875617531e-14	6.61263841078843e-12
ACVRL1	191.161	1.33738	0.16897	7.91491	2.47438458920711e-15	9.05993285014154e-13
RAB20	2040.93	0.758586	0.0961692	7.88804	3.06963154517253e-15	1.10052685960154e-12
NLRC5	104.211	0.805496	0.235281	3.42355	0.000618078	0.0268233
NOL3	38.4228	0.737036	0.32449	2.27137	0.0231248	0.327627
RAB40B	178.11	-0.833406	0.272274	-3.06091	0.00220663	0.0696231
TNFRSF11A	608.986	-0.651812	0.160026	-4.07317	4.63784395619383e-05	0.00338189
TMEM61	281.933	-1.43201	0.179614	-7.97275	1.55188035387018e-15	5.80571934994606e-13
MAEL	72.5964	-0.726751	0.346397	-2.09803	0.0359025	0.415721
SYT2	1663.24	-1.25112	0.191265	-6.54127	6.09973378835322e-11	1.43794957210645e-08
LIPT1	77.5788	0.630501	0.2324	2.713	0.00666776	0.155482
ZNF385B	557.988	-0.827119	0.159923	-5.17199	2.31611218938827e-07	3.13842320214037e-05
ACKR2	102.331	-0.697145	0.247041	-2.82199	0.00477274	0.120616
IQSEC1	4427.34	0.676528	0.106705	6.34015	2.29538862868442e-10	5.33801931230137e-08
TBC1D7	1151.47	0.849297	0.179935	4.72001	2.35831253193852e-06	0.000255247
TNFRSF21	824.991	1.32971	0.161319	8.24269	1.68382562280229e-16	6.73882677739644e-14
TPBG	64.5483	0.605609	0.252967	2.39402	0.0166647	0.272608
EBP	698.259	-0.864801	0.140674	-6.14753	7.86971810985276e-10	1.6928747369057e-07
RADX	131.084	-0.662261	0.22927	-2.88857	0.00387003	0.106389
VLDLR	208.473	0.699764	0.168508	4.15271	3.28555276799555e-05	0.00250182
PLIN2	4279.24	1.7002	0.108862	15.6179	5.49679020193583e-55	1.35134660835877e-51
ADM	165.318	0.703808	0.190153	3.70128	0.000214519	0.011609
ST14	1876.11	0.718677	0.0813862	8.83045	1.04258408439302e-18	4.72153408113669e-16
FADS1	2545.93	-1.63707	0.127876	-12.802	1.59740839310932e-37	1.83265340246788e-34
OCSTAMP	83.173	-1.0624	0.268107	-3.96257	7.41458299303518e-05	0.00498428
TM7SF2	194.086	-0.815519	0.172418	-4.72989	2.24644619424262e-06	0.000244678
HMGA2	712.378	-0.628595	0.18434	-3.40997	0.000649697	0.0277878
CD226	450.274	0.907479	0.108431	8.36917	5.80234182671245e-17	2.37744048799749e-14
ENKUR	100.992	-0.595024	0.290942	-2.04516	0.0408387	0.447639
TMEM163	274.403	0.619877	0.171357	3.61746	0.000297513	0.015103
TMEM178A	38.0255	-1.18756	0.525458	-2.26005	0.0238183	0.332007
CLEC4F	42.6722	-1.00917	0.317324	-3.18025	0.00147148	0.0505442
ANKRD22	43.2352	1.23463	0.316733	3.89802	9.6983320667001e-05	0.00622681
LGI2	703.411	-0.796946	0.144185	-5.52724	3.25305719677632e-08	5.1835056758633e-06
CDK20	52.4369	0.660251	0.302029	2.18605	0.0288119	0.3728
AFAP1L1	254.716	0.763355	0.30002	2.54435	0.0109481	0.217287
EXTL1	137.35	-0.718135	0.207494	-3.46099	0.000538184	0.0240561
DZIP1L	123.845	0.870605	0.217784	3.99756	6.39994556583839e-05	0.0043705
RNF207	67.7538	-0.669228	0.295032	-2.26832	0.0233095	0.328797
CD1D	330.385	-0.681956	0.20514	-3.32435	0.000886251	0.0347415
CD1C	369.034	-0.684642	0.180029	-3.80296	0.000142977	0.0083974
CD1E	158.317	-0.702011	0.214853	-3.26741	0.00108538	0.0402549
SLC45A3	220.866	0.633027	0.300678	2.10533	0.0352623	0.412528
CACHD1	195.28	0.779795	0.201366	3.87253	0.000107711	0.00671595
ADGRG5	402.4	-0.873913	0.251344	-3.47696	0.000507139	0.0229065
TNFRSF13C	39.2624	-0.759596	0.350082	-2.16977	0.0300246	0.381376
ABCG1	6897.32	2.40505	0.0713017	33.7306	2.05646175232576e-249	3.5389650295774e-245
FDPS	1754.72	-0.803277	0.0873717	-9.19379	3.79239366930754e-20	1.97767583803374e-17
SPC24	138.127	-3.69489	0.326144	-11.329	9.42691834905765e-30	7.72513513661586e-27
TAL1	846.117	-0.581927	0.231041	-2.51872	0.0117782	0.226597
PLPP3	72.4299	0.684529	0.329653	2.07651	0.0378464	0.427987
SDC3	2580.31	1.3769	0.146092	9.4249	4.30498469304151e-21	2.64587434223398e-18
TGFA	127.655	0.587457	0.191371	3.06973	0.00214249	0.0685319
CLDN1	1802.16	0.730337	0.166744	4.37998	1.18688055659999e-05	0.00105284
CDC25A	37.9015	-0.643185	0.326724	-1.96859	0.0490005	0.490832
SPRY1	85.2604	0.665428	0.202727	3.28238	0.00102936	0.0385091
STARD4	776.304	-1.00693	0.109405	-9.20366	3.45970855138375e-20	1.86056638939884e-17
SERINC5	1274.84	0.636651	0.110045	5.78539	7.2345485309489e-09	1.32446112413936e-06
CDCA7L	661.322	0.977468	0.10266	9.52142	1.70825063152131e-21	1.08878833769816e-18
ADCY1	258.505	1.19397	0.145078	8.22987	1.87421397876686e-16	7.33030644559065e-14
ABCA1	20729.3	2.04929	0.111815	18.3274	4.99862013928693e-75	2.8673751325663e-71
PGM2L1	973.206	1.21229	0.198229	6.11562	9.61820151835167e-10	1.99421240878691e-07
CLEC1B	42.5229	-0.933355	0.415129	-2.24835	0.0245538	0.337214
CLMN	402.584	0.752632	0.182328	4.12789	3.66104656533451e-05	0.00273926
CKB	1407.08	-0.59481	0.157003	-3.78854	0.000151538	0.00874785
SYNPO2L	73.529	-0.82487	0.329548	-2.50304	0.0123132	0.232256
PPFIBP2	1214.26	0.761354	0.127859	5.95465	2.60629320646578e-09	5.21531392907786e-07
CCDC68	62.7047	-0.602258	0.246472	-2.44352	0.0145448	0.253856
TMEM135	679.264	0.79195	0.111482	7.10382	1.21357591017688e-12	3.36845610294097e-10
GPRC5B	87.6941	0.621696	0.229707	2.70647	0.00680027	0.157658
MVD	529.637	-1.02652	0.105668	-9.71459	2.61296905778793e-22	1.7986633806189e-19
TMC4	40.3998	-0.958349	0.2807	-3.41414	0.000639845	0.0275277
NLRP7	51.3535	-0.632918	0.248909	-2.54277	0.0109979	0.217293
SEMA6B	999.858	0.621465	0.220762	2.8151	0.00487624	0.122683
NUDT8	63.1514	-1.20121	0.365415	-3.28724	0.00101173	0.0380151
BATF2	114.673	-0.804372	0.207683	-3.87308	0.000107468	0.00671595
VASN	91.3167	0.779953	0.235757	3.30829	0.000938665	0.0362249
CX3CR1	2723.43	-1.30993	0.340197	-3.8505	0.000117875	0.00714262
HJV	57.4286	-1.42954	0.438813	-3.25773	0.00112306	0.0411206
AR	228.495	-0.630517	0.219392	-2.87393	0.00405405	0.109257
ADRB2	276.043	-0.585794	0.169586	-3.45427	0.000551794	0.0244738
P2RY12	870.471	-0.769337	0.365074	-2.10735	0.0350877	0.411044
CXCL8	1207.75	0.938506	0.165612	5.66688	1.454214050309e-08	2.47777916750175e-06
PDGFD	59.2058	-0.775008	0.298465	-2.59665	0.00941383	0.197084
S1PR1	148.911	0.589511	0.208555	2.82665	0.00470376	0.12001
GIMAP8	506.368	0.957315	0.195308	4.90157	9.50720277722224e-07	0.000114412
DSEL	239.899	0.622897	0.140132	4.44509	8.7855730755106e-06	0.000795742
CLEC12A	274.806	-0.607613	0.243512	-2.49521	0.0125884	0.234961
SMPDL3A	1044.74	2.51814	0.156768	16.0629	4.64499932472986e-58	1.33226322298794e-54
DHCR7	1257.98	-1.30878	0.145531	-8.99311	2.40339344201759e-19	1.14888882621335e-16
HPSE	342.739	0.985734	0.235133	4.19224	2.76215146590625e-05	0.00218045
COQ2	428.013	0.655882	0.145364	4.512	6.42180701699126e-06	0.000600613
CYSLTR1	616.966	-0.592728	0.194195	-3.05223	0.00227151	0.0709446
ABLIM3	645.319	0.78058	0.11572	6.74545	1.5255681529414e-11	3.86080916823066e-09
INSM1	80.2738	1.18777	0.334684	3.54894	0.000386791	0.0183875
IHO1	59.188	0.676202	0.243712	2.77459	0.00552706	0.134724
SLCO4C1	157.325	-0.691789	0.204135	-3.38888	0.000701791	0.0293134
TLR10	552.822	-0.842618	0.230646	-3.6533	0.000258889	0.0135417
SLC29A2	147.539	-0.802841	0.175405	-4.57707	4.71526875880276e-06	0.000469237
ABO	45.9497	-0.707894	0.330775	-2.14011	0.0323461	0.391452
GAPT	1213.94	-0.608286	0.201283	-3.02205	0.00251067	0.0771539
PLAAT3	109.818	0.638594	0.293385	2.17664	0.0295075	0.376635
CDK5R1	112.735	0.834977	0.265118	3.14946	0.00163574	0.0549793
HIC1	648.58	-0.724144	0.192295	-3.7658	0.000166015	0.00939785
GRAMD1C	77.0287	0.909152	0.290325	3.13149	0.0017392	0.0578914
SLC25A20	695.243	0.745272	0.0871141	8.55512	1.17744257384844e-17	5.06565231333945e-15
EGR3	321.175	-0.669032	0.207358	-3.22646	0.00125333	0.0445632
GPC5	526.458	-0.618234	0.159212	-3.88308	0.000103141	0.00652557
FCER1A	89.0917	-0.782391	0.243923	-3.20754	0.00133877	0.0471144
LYNX1	713.589	-0.765453	0.189816	-4.03261	5.51611034777572e-05	0.00387456
CYP8B1	73.5893	-0.867848	0.287875	-3.01467	0.0025726	0.0784962
CHRM4	67.6591	-1.497	0.403093	-3.71377	0.000204192	0.0112741
NQO1	730.464	0.636587	0.12009	5.30093	1.15215364716355e-07	1.6119847247185e-05
P2RY13	163.658	-0.798451	0.291545	-2.73868	0.00616856	0.146219
C1S	191.568	0.654094	0.163022	4.01231	6.01273827230025e-05	0.00415456
CD300LD-AS1	122.825	-0.583399	0.174916	-3.33532	0.000852021	0.0336294
SPNS2	237.295	-0.605231	0.167846	-3.60588	0.000311094	0.0155629
RFLNB	897.925	-0.738772	0.150981	-4.89316	9.92311460298074e-07	0.000118588
OLFML1	84.6993	0.790893	0.275851	2.86711	0.00414244	0.110181
ZNF730	35.9915	-0.783295	0.35251	-2.22205	0.0262797	0.351854
SCN5A	168.649	0.605515	0.201496	3.0051	0.00265497	0.0802975
SREBF2-AS1	178.891	-1.25363	0.226399	-5.53724	3.07281058726955e-08	4.94205583143193e-06
ZDHHC23	40.4912	0.902411	0.362937	2.48641	0.0129038	0.238264
SOCS3	150.762	0.683611	0.237153	2.88258	0.00394437	0.107915
STING1	303.109	-0.605406	0.196717	-3.07754	0.00208718	0.0671368
KCNH7	723.001	-0.623223	0.114806	-5.4285	5.68295194495306e-08	8.52779171625416e-06
MAPK11	36.1534	-0.696057	0.319454	-2.17889	0.0293395	0.376155
PBX1	325.947	-0.739694	0.172076	-4.29864	1.71848927588391e-05	0.00145682
THNSL1	82.5709	-0.592129	0.288945	-2.04928	0.0404344	0.444908
KLHDC8B	992.203	1.38269	0.156229	8.85038	8.72179507786353e-19	4.05657760797172e-16
THBS2	56.7826	-0.68816	0.275909	-2.49415	0.0126258	0.235149
CD300E	105.992	-0.60108	0.236364	-2.54303	0.0109895	0.217293
GLDN	210.455	-1.11501	0.300258	-3.71351	0.000204401	0.0112741
TRDN	867.033	0.608784	0.163569	3.72189	0.000197738	0.0110439
INSIG1	1028.4	-2.08817	0.0978131	-21.3486	4.02073209373255e-101	3.45963893005217e-97
LILRB4	48.2077	0.857902	0.348381	2.46254	0.0137958	0.24692
LILRA5	152.615	-1.56186	0.27751	-5.62812	1.8218520694522e-08	3.07375022188264e-06
CLEC17A	320.081	-0.926039	0.202325	-4.57699	4.7171794713611e-06	0.000469237
ARL4C	3155.42	1.25512	0.133646	9.39141	5.92022296087759e-21	3.5131419632325e-18
RAB42	1787.08	0.709847	0.128631	5.51848	3.41946926644515e-08	5.39868317488574e-06
FAM78B	48.6432	-0.61045	0.307105	-1.98776	0.0468388	0.477234
INSYN2A	184.23	0.592761	0.193803	3.05858	0.00222389	0.0698375
SEMA4A	318.954	0.806695	0.268156	3.00831	0.00262705	0.0797324
ATP2A1	40.9622	-0.587707	0.278595	-2.10954	0.0348981	0.410157
NTNG2	39.2535	1.22613	0.318419	3.85068	0.00011779	0.00714262
TMEM26	129.613	0.626201	0.191135	3.27622	0.00105205	0.0391877
KANK2	171.272	-0.725657	0.159845	-4.53975	5.63208130236127e-06	0.000539319
ENPP1	170.878	-1.22631	0.182904	-6.70465	2.01885411619008e-11	4.96320864078788e-09
SULT1C2	369.111	0.649065	0.184252	3.52269	0.000427187	0.0198152
DLL1	37.077	1.21774	0.372784	3.26661	0.00108844	0.0402723
SREBF2	2777.47	-1.58207	0.114909	-13.768	3.97078673395151e-43	5.69443907538096e-40
CR1	463.275	0.681113	0.211718	3.21708	0.00129502	0.0458558
GGTA1	71.5045	-0.76181	0.250716	-3.03854	0.00237727	0.0738456
HLA-DOA	217.147	-0.750084	0.1591	-4.71455	2.42250150006275e-06	0.000260555
LINC02898	86.1696	-0.653673	0.329776	-1.98217	0.04746	0.481001
MUC12	41.8489	0.982508	0.477031	2.05963	0.0394339	0.438253
ADGRG1	145.418	-1.09814	0.547067	-2.00732	0.0447159	0.466091
C16orf96	72.0851	0.618532	0.246001	2.51435	0.0119254	0.228166
ATP10A	930.151	-0.781366	0.157791	-4.95189	7.3496014426211e-07	9.03423508757618e-05
PFKFB3-AS1	63.7426	1.23606	0.269617	4.58451	4.55056485786811e-06	0.000457957
ANG	50.431	0.644624	0.265009	2.43246	0.0149967	0.257898
C10orf55	1776.41	0.823649	0.144096	5.71597	1.09076818737958e-08	1.9154111976138e-06
MIR503HG	481.54	-1.02417	0.172213	-5.9471	2.72927864599895e-09	5.39863864586161e-07
LINC01857	294.174	0.777352	0.216197	3.59558	0.000323676	0.0160987
FLVCR2-AS1	151.051	1.01334	0.165171	6.13512	8.50960176190746e-10	1.78787999876099e-07
PFDN1P1	34.9793	0.696434	0.34409	2.02399	0.0429715	0.458176
NFIB-AS1	105.709	-1.80003	0.781473	-2.30338	0.0212573	0.312932
P3H2-AS1	2001.37	0.663491	0.154541	4.29331	1.76031643193747e-05	0.00147772
RUSC1-AS1	1290.38	-0.838019	0.0915036	-9.15832	5.27129537626369e-20	2.66805065088594e-17
LCT-AS1	88.0448	-0.996749	0.241409	-4.12889	3.64522563532411e-05	0.00273926
SYT2-AS1	102.285	-1.35323	0.276829	-4.88834	1.01690480501007e-06	0.000120689
ITPKB-AS1	42.7227	-0.772504	0.322137	-2.39806	0.0164821	0.271168
RPL39P	97.0025	-0.765452	0.249848	-3.06367	0.00218642	0.0695984
NPM1P25	71.6969	-0.737024	0.251209	-2.93391	0.0033472	0.0958435
RAB42P1	59.4033	0.842377	0.258462	3.25919	0.00111732	0.041093
MFSD4B-DT	406.479	0.677478	0.146196	4.63403	3.58623309088541e-06	0.000363032
PDK4-AS1	205.154	1.7759	0.231139	7.68328	1.55066553085637e-14	5.33708062410146e-12
FARP1-AS1	333.414	0.607959	0.139216	4.36701	1.25957167727495e-05	0.0011003
LINC01816	58.1654	-0.619034	0.234492	-2.6399	0.00829313	0.181573
KIF26B-AS1	83.4045	-0.909143	0.257598	-3.52931	0.000416638	0.01959
IDI2-AS1	973.739	-1.30007	0.10453	-12.4373	1.63990460157247e-35	1.56783990491448e-32
PLXNB3-AS1	1938.28	0.839308	0.110333	7.60703	2.80465418105432e-14	8.93801737069701e-12
DHCR24-DT	282.954	-1.42968	0.17912	-7.9817	1.44332771625822e-15	5.51960592646395e-13
CYP51A1P2	46.4685	-1.59458	0.295974	-5.38758	7.14128463101884e-08	1.04147768826443e-05
HCCS-DT	96.5116	-0.581208	0.246466	-2.35817	0.0183654	0.289175
C2CD4D-AS1	42.01	-0.996848	0.300575	-3.31647	0.000911638	0.035414
E2F6P1	56.5707	0.729871	0.268503	2.7183	0.00656193	0.15343
LINC01664	242.462	-0.630773	0.174727	-3.61006	0.000306129	0.015404
OLMALINC	210.723	0.711192	0.147078	4.83547	1.32830169539281e-06	0.000153414
CD101-AS1	291.653	-0.636163	0.215396	-2.95346	0.00314231	0.0907315
SDK1-AS1	37.0484	-0.596915	0.295271	-2.02158	0.0432194	0.458403
CR1-AS1	272.154	0.662231	0.238841	2.77269	0.00555951	0.135132
FOXD2-AS1	96.7753	-0.643191	0.194515	-3.30664	0.000944223	0.0362784
KCNH7-AS1	65.9855	-1.0718	0.224827	-4.76722	1.86788139741643e-06	0.000207383
LRIG2-DT	84.9683	-0.64915	0.216463	-2.9989	0.00270956	0.0816615
BMS1P3	44.0444	1.10468	0.47827	2.30975	0.0209022	0.310947
MAGI1-AS1	42.3702	-0.730187	0.339631	-2.14994	0.0315599	0.389629
STON1	174.2	-1.01371	0.197116	-5.14274	2.70766760829639e-07	3.61211254815291e-05
LINC01962	273.567	-1.21718	0.28695	-4.24177	2.21761167552746e-05	0.00179168
LINC01258	81.1651	-0.581478	0.257092	-2.26175	0.0237128	0.331767
PARM1-AS1	205.145	-0.622651	0.158887	-3.91883	8.89809103284828e-05	0.00577839
LINC02972	215.22	-1.46975	0.193972	-7.5771	3.53374442306365e-14	1.10567650502732e-11
MGC32805	44.2935	0.842956	0.365926	2.30362	0.021244	0.312932
MIR3945HG	37.2249	1.05534	0.430996	2.4486	0.0143412	0.251661
RNY4	7273.55	-0.622064	0.173116	-3.59334	0.000326468	0.0161907
SLIT3-AS2	196.779	0.728238	0.256079	2.8438	0.00445785	0.116411
FXYD6-AS1	185.991	0.861582	0.240976	3.57539	0.000349709	0.0171947
CD82-AS1	445.813	0.85424	0.157812	5.41301	6.19747434106846e-08	9.19416689098682e-06
LINC02739	64.065	-2.43983	0.749254	-3.25635	0.00112854	0.0412034
FXYD6-FXYD2	312.299	0.742991	0.171803	4.32467	1.52762267068308e-05	0.00131444
B4GAT1-DT	134.563	-0.886901	0.186808	-4.74767	2.05772072445747e-06	0.00022555
LINC02443	98.4403	-0.707096	0.256164	-2.76032	0.00577445	0.138595
A2ML1-AS1	303.107	-1.10077	0.181122	-6.0775	1.22068175365551e-09	2.50079908317353e-07
LINC02954	45.2385	0.917626	0.382319	2.40016	0.016388	0.270653
RHOXF1-AS1	91.4178	-0.690487	0.216286	-3.19247	0.00141064	0.049141
LINC01193	39.9204	-0.818685	0.404827	-2.02231	0.0431443	0.458403
YY1-DT	60.9902	-1.28962	0.264247	-4.88036	1.05889734531519e-06	0.000123125
MMP2-AS1	279.878	1.33738	0.203316	6.57786	4.77279836436684e-11	1.14076509794985e-08
NBAT1	35.3816	-0.900768	0.318924	-2.82439	0.00473701	0.120058
LINC01311	746.409	-0.605225	0.136328	-4.43946	9.01849207004287e-06	0.000812561
CORO7	3222.21	0.879777	0.117352	7.49693	6.53281825566915e-14	1.93833223037604e-11
MIR4271	57.2205	0.724712	0.297252	2.43804	0.0147671	0.255919
L3MBTL4-AS1	52.4834	0.738073	0.275043	2.68349	0.00728589	0.166733
TTC39C-AS1	68.6879	-0.593456	0.245099	-2.42129	0.0154657	0.261958
ALDOC-AS1	98.1417	-2.0351	0.271372	-7.49928	6.41694223779037e-14	1.93735366614271e-11
RARA-AS1	53.4502	1.02857	0.285395	3.60401	0.000313348	0.0156301
SOCS3-DT	137.465	0.719622	0.229757	3.1321	0.00173561	0.0578841
ARHGEF18-AS1	128.186	0.747852	0.21492	3.47968	0.000502015	0.0227347
VTRNA2-1	55.5512	-0.896589	0.270065	-3.3199	0.00090049	0.0351395
ITGB8-AS1	90.7236	0.584057	0.24012	2.43235	0.0150012	0.257898
INSIG1-DT	419.786	-2.06355	0.120295	-17.154	5.86324693038755e-66	2.01801232850079e-62
H2BC6	123.28	-0.608585	0.217649	-2.79618	0.00517107	0.128042
MIR223HG	773.15	-0.778685	0.172566	-4.51238	6.41030070966895e-06	0.000600613
ELOA3CP	77.6662	-0.588982	0.274882	-2.14267	0.0321395	0.390836
CCL4L2	635.286	1.01665	0.434629	2.33913	0.0193286	0.297542
CCL3L3	1189.03	0.892147	0.195433	4.56497	4.99561663326258e-06	0.000488463
LINC00540	175.006	0.782165	0.271603	2.87981	0.00397911	0.108349
H2AC16	70.4891	-0.617786	0.220692	-2.79931	0.00512118	0.127172
TRAC	81.4592	-0.760053	0.365627	-2.07877	0.037639	0.427775
BEND3P3	51.3322	-0.582185	0.286558	-2.03164	0.0421896	0.455147
RPSAP68	69.7186	0.886696	0.263585	3.36399	0.000768244	0.0311076
LINC03077	542.997	-0.764283	0.145816	-5.24143	1.59334509234968e-07	2.19359005553965e-05
MIR1182	59.0097	0.823745	0.28168	2.9244	0.00345117	0.0981672
MIR3917	54.3731	0.659357	0.246235	2.67776	0.00741165	0.168713
MIR424	86.7189	-1.32002	0.231376	-5.7051	1.16275408801015e-08	2.00098351005667e-06
LYNX1-SLURP2	720.126	-0.771878	0.191395	-4.0329	5.50932760802968e-05	0.00387456
MIR223	60.7653	-0.927504	0.327302	-2.83378	0.00460007	0.1185
SOD2-OT1	104.976	-1.23997	0.211257	-5.86949	4.37140876427145e-09	8.35861926937193e-07
ELOA3BP	121.932	-0.746794	0.301064	-2.48052	0.0131192	0.240434
ELOA3DP	86.7827	-0.734953	0.317391	-2.3156	0.0205799	0.308501
ELOA3P	122.805	-0.892017	0.286194	-3.11683	0.00182807	0.0602822
IUR1	69.0478	-0.655364	0.225014	-2.91255	0.00358494	0.100314
APOC1P1	164.951	0.948272	0.300853	3.15194	0.00162188	0.0546202
SOD2	16250.7	0.629182	0.102557	6.13494	8.51915624954391e-10	1.78787999876099e-07
ZNF702P	35.8491	0.768122	0.321414	2.38982	0.0168565	0.27496
