# Supplementary material for: Generation and characterization of iPSC‐derived microglia for in vitro modeling of stimuli‐specific neuroimmune responses
Source: Alzheimers Dement. 2026 Feb 4;22(2):e71117. doi: 10.1002/alz.71117 (PMC12872402; doi:10.1002/alz.71117)
Supplement: Supplementary file 5 — Supporting Information [file ALZ-22-e71117-s004.xlsx]

## Sheet: IgG_vs_Trem2_DEGs
TREM2 Antibody_vs_IgG_DEGs
	baseMean	log2FoldChange	lfcSE	stat	pvalue	padj
CACNA1G	33.5578	1.05257	0.41578	2.53156	0.0113555	0.993135
SEMA3G	42.2722	-0.662685	0.285674	-2.31973	0.0203556	0.999946
SYT7	59.1234	0.745168	0.267128	2.78955	0.00527815	0.728993
BIRC3	157.78	1.38357	0.292949	4.72292	2.32486415172332e-06	0.00264907
TNC	108.962	2.06996	0.33765	6.1305	8.76058706649522e-10	2.85207169511942e-06
KITLG	148.933	0.959337	0.261819	3.66412	0.000248189	0.108769
TNFRSF9	723.058	0.695027	0.153936	4.51503	6.33091100151403e-06	0.00601146
TRAF1	895.08	0.799544	0.166474	4.80282	1.56442669988332e-06	0.00198065
TIE1	61.8952	0.982554	0.375218	2.61862	0.00882859	0.915765
STON1-GTF2A1L	251.297	-0.655823	0.206481	-3.17618	0.00149227	0.37786
GAL	682.961	1.2468	0.446585	2.79185	0.00524073	0.728993
DRD4	14.8895	-1.07274	0.488229	-2.19721	0.0280054	0.999946
SNCB	9.72434	1.35959	0.623864	2.1793	0.0293091	0.999946
GPC4	4599.01	0.59104	0.223397	2.6457	0.00815226	0.893181
NMRK2	67.8019	1.44449	0.243543	5.93116	3.00794420022406e-09	7.23599668365678e-06
ACTN2	47.3262	0.617876	0.284617	2.17091	0.0299383	0.999946
FGFR1	835.874	0.676054	0.264232	2.55856	0.0105106	0.966895
LAMP3	128.635	1.72519	0.291306	5.92227	3.1752146577984e-09	7.23599668365678e-06
HAL	16.9234	-1.29871	0.570579	-2.27613	0.0228381	0.999946
NME8	86.8407	0.703824	0.21074	3.33978	0.000838461	0.265385
CHGB	26.0616	0.836156	0.403934	2.07003	0.0384494	0.999946
CDC6	16.7805	1.16597	0.467312	2.49506	0.0125937	0.999946
SORBS1	207.773	1.00523	0.221709	4.53399	5.78787735702958e-06	0.00573478
DSP	56.7633	1.44522	0.507739	2.84639	0.00442181	0.675901
IZUMO4	11.5157	-1.16143	0.514792	-2.25612	0.0240629	0.999946
APOL1	68.2558	0.717107	0.295501	2.42675	0.0152347	0.999946
TRIM9	87.689	0.74375	0.326112	2.28066	0.0225688	0.999946
SGK2	15.5563	-1.57519	0.570344	-2.76183	0.00574782	0.748497
RSPO4	32.4354	0.720454	0.346527	2.07907	0.0376109	0.999946
PROKR2	17.2793	1.4746	0.55349	2.66419	0.00771732	0.866355
PLS3	998.689	0.590909	0.235875	2.50517	0.0122392	0.999946
CCL22	403.41	1.96816	0.152509	12.9053	4.20403849721338e-38	9.58058333129957e-34
FA2H	38.8434	1.13377	0.302457	3.74852	0.000177879	0.0862487
CORO2B	81.7902	1.53398	0.314896	4.8714	1.10812237046454e-06	0.00148547
NEFM	103.728	1.49092	0.452008	3.29843	0.000972278	0.287756
TLE6	20.6803	0.843327	0.382061	2.20731	0.0272923	0.999946
AURKC	11.6069	-1.17568	0.531686	-2.21124	0.0270193	0.999946
TFPI2	8.0795	2.84159	0.859011	3.30798	0.000939732	0.283277
CCL24	34.2175	1.64397	0.44528	3.69201	0.000222493	0.0994195
NPTX2	82.4363	1.04339	0.250499	4.16524	3.11029964920692e-05	0.0202516
AGR2	63.3734	-1.07285	0.4263	-2.51665	0.0118478	0.999946
CCL7	61.3329	0.87579	0.287193	3.04949	0.00229233	0.483702
CCL8	13.0084	1.8543	0.818856	2.2645	0.0235433	0.999946
CCL1	362.143	1.71664	0.197596	8.68762	3.70114981761851e-18	4.21727515968541e-14
AREG	37.5974	1.67639	0.376717	4.45	8.58712199884409e-06	0.00752661
OAS3	2450.48	1.34705	0.666129	2.02221	0.0431545	0.999946
KLRB1	16.8769	1.22104	0.445426	2.74128	0.00611998	0.762122
VEGFA	117.151	0.683181	0.319476	2.13844	0.0324811	0.999946
MORC1	57.9947	-0.727616	0.308255	-2.36043	0.0182537	0.999946
VIPR1	42.5675	1.21146	0.406004	2.98385	0.00284646	0.525815
STAT1	6641.69	0.645056	0.23431	2.753	0.00590522	0.751811
F3	76.5136	0.934418	0.434331	2.1514	0.0314448	0.999946
CNR1	28.7356	1.07102	0.514722	2.08077	0.0374549	0.999946
CTNNAL1	143.689	0.757536	0.287345	2.63633	0.0083808	0.894914
NR4A3	609.891	1.09166	0.170778	6.39228	1.63425133275723e-10	7.60100111209615e-07
CSTA	18.4815	0.992897	0.47727	2.08037	0.0374918	0.999946
PLG	11.7644	1.32705	0.605957	2.19001	0.0285234	0.999946
INHBA	60.0021	1.45547	0.334639	4.34938	1.36525411481525e-05	0.0110196
NR4A1	82.8048	0.595958	0.262043	2.27427	0.0229495	0.999946
MT2A	92.74	1.15006	0.307386	3.74141	0.000182991	0.0868786
PTGER2	81.2652	1.00902	0.268497	3.75805	0.000171246	0.0848375
SIRPD	67.1028	0.801099	0.314489	2.54731	0.0108558	0.97784
CFP	41.0367	0.601976	0.302329	1.99113	0.046467	0.999946
HSPA2	27.4762	0.788248	0.362508	2.17443	0.0296726	0.999946
IL17B	28.6823	-0.886391	0.392896	-2.25605	0.0240678	0.999946
ADM2	8.37588	1.68483	0.704816	2.39045	0.0168277	0.999946
ALDH1A2	5826.59	0.913453	0.464825	1.96515	0.0493965	0.999946
PLPPR3	39.1726	-0.969551	0.397843	-2.43702	0.014809	0.999946
GATA5	15.2368	1.39591	0.491987	2.8373	0.00454973	0.68213
GFAP	37.7159	0.847587	0.371763	2.27991	0.0226127	0.999946
GJA9	41.3284	0.980447	0.285104	3.43891	0.000584056	0.206977
RAMP2	21.0953	0.758671	0.371743	2.04085	0.0412658	0.999946
ACY3	1307	-0.768276	0.374043	-2.05398	0.039978	0.999946
CDCA8	39.7207	0.668287	0.305655	2.18641	0.0287854	0.999946
COL4A2	1472.9	0.886965	0.409706	2.16488	0.0303967	0.999946
SERPINE2	94.6681	0.818011	0.368663	2.21886	0.0264965	0.999946
GPR45	13.6134	-1.02591	0.508597	-2.01713	0.0436819	0.999946
HERC6	450.737	0.671686	0.292892	2.29329	0.0218314	0.999946
IFITM3	377.704	0.749668	0.310117	2.41737	0.0156331	0.999946
IGLON5	43.7055	-0.80113	0.403701	-1.98447	0.047204	0.999946
PTPRF	85.209	0.875748	0.252808	3.46409	0.000532033	0.196959
IGSF3	138.817	0.618761	0.19988	3.09566	0.00196373	0.439082
GPR161	128.111	0.609766	0.220769	2.76201	0.00574472	0.748497
GPA33	449.927	-0.824788	0.286821	-2.87562	0.00403237	0.633749
MAEL	74.2875	-0.598989	0.2822	-2.12257	0.0337902	0.999946
GDF7	27.214	-0.680872	0.341564	-1.99339	0.0462184	0.999946
ACKR3	11.3474	-1.21856	0.619638	-1.96656	0.0492339	0.999946
FAM86B2	41.6847	0.620494	0.31524	1.96832	0.0490311	0.999946
TNFRSF21	612.644	0.596019	0.257298	2.31646	0.0205334	0.999946
CNPY1	11.163	-1.2289	0.571149	-2.15162	0.0314272	0.999946
NLGN4X	181.949	0.654966	0.278305	2.35341	0.018602	0.999946
ITGB1BP2	31.1935	0.65314	0.310185	2.10565	0.0352352	0.999946
OCSTAMP	182.82	0.966778	0.247957	3.89898	9.66006983944306e-05	0.0511961
SLC7A11	407.869	1.39703	0.234066	5.96852	2.39409627852034e-09	6.81988251140002e-06
EDNRA	971.144	0.582695	0.229896	2.53461	0.0112573	0.993135
SERP2	17.5971	0.958386	0.486263	1.97092	0.048733	0.999946
TUBA3E	7.29547	-1.40172	0.64858	-2.16121	0.0306794	0.999946
DMP1	36.0073	0.768166	0.346319	2.21809	0.0265487	0.999946
CLEC4F	88.8352	0.858312	0.278959	3.07684	0.00209207	0.449775
LGI2	693.459	-0.590905	0.129329	-4.56902	4.90020731727945e-06	0.00507595
C16orf89	105.092	-0.582257	0.184589	-3.15434	0.00160861	0.394178
MCOLN2	734.946	0.702396	0.215691	3.25649	0.001128	0.300154
DNAAF1	46.5318	-0.649841	0.282739	-2.29838	0.02154	0.999946
NRGN	505.265	0.583739	0.297409	1.96275	0.0496756	0.999946
PIEZO2	126.257	-0.795437	0.234864	-3.3868	0.000707135	0.230213
USP43	22.194	0.95906	0.461025	2.08028	0.0374999	0.999946
DUSP2	108.479	0.618749	0.187131	3.30649	0.000944714	0.283277
CATIP	46.3194	-0.636555	0.277788	-2.29151	0.0219339	0.999946
CD1E	218.612	0.597917	0.190569	3.13754	0.00170372	0.413044
CBR3	143.168	0.694687	0.27601	2.51689	0.0118395	0.999946
ZBTB8A	76.493	0.625612	0.225216	2.77783	0.00547231	0.730201
KALRN	771.96	0.839418	0.265865	3.15731	0.00159232	0.394178
MYL3	9.31107	-1.51304	0.736171	-2.05529	0.0398513	0.999946
LY6E	948.332	0.641874	0.180104	3.56391	0.000365367	0.148685
GBP4	23.042	1.77512	0.623985	2.84481	0.00444374	0.675901
VCAM1	23.5153	1.1628	0.485869	2.39324	0.0167002	0.999946
PKDCC	288.971	-0.804666	0.309008	-2.60403	0.00921346	0.915765
SGPP2	95.3954	0.62824	0.313487	2.00404	0.0450659	0.999946
S100A12	13.1241	1.35552	0.619765	2.18715	0.0287319	0.999946
NPPC	21.8775	1.42818	0.711129	2.00832	0.0446092	0.999946
COL6A3	905.425	0.756019	0.380936	1.98464	0.0471849	0.999946
CTLA4	22.7703	-1.09088	0.390941	-2.7904	0.00526425	0.728993
RANBP3L	104.509	0.740291	0.269805	2.7438	0.00607318	0.762122
KLKB1	39.8835	0.720646	0.33111	2.17646	0.0295212	0.999946
LEAP2	13.8268	1.09191	0.533853	2.04534	0.0408218	0.999946
IL22RA2	18.1923	-1.03233	0.516656	-1.99809	0.0457064	0.999946
MICALL2	187.982	0.610833	0.29283	2.08596	0.036982	0.999946
GEM	217.879	0.784247	0.368681	2.12717	0.0334062	0.999946
IFI27	8.22999	1.67296	0.748034	2.23647	0.0253208	0.999946
DNAAF8	33.3236	-0.703868	0.308977	-2.27806	0.0227228	0.999946
MMP10	9.19969	2.15495	0.914664	2.356	0.0184728	0.999946
SCG5	97.4542	0.863083	0.408338	2.11365	0.0345453	0.999946
GREM1	69.5066	1.0032	0.33266	3.01568	0.00256407	0.504199
ATCAY	37.1251	1.48316	0.341467	4.3435	1.40229377725426e-05	0.0110196
NUDT8	59.9821	-0.739344	0.34274	-2.15716	0.0309933	0.999946
PNOC	14.9444	1.71254	0.536511	3.192	0.0014129	0.361782
ENHO	44.5067	0.68579	0.275638	2.48801	0.012846	0.999946
CXCL8	1152.79	0.917015	0.183177	5.00618	5.55197429435479e-07	0.000843493
GIMAP8	461.352	0.659279	0.185904	3.54634	0.000390617	0.156172
ENC1	418.694	0.742298	0.17156	4.32676	1.51320669896773e-05	0.0114948
ID4	63.9265	0.868402	0.403204	2.15375	0.0312595	0.999946
TTC36	23.5799	-0.870485	0.415732	-2.09386	0.0362725	0.999946
CTSW	25.5684	0.848004	0.432602	1.96024	0.0499674	0.999946
DELEC1	201.057	0.976743	0.300297	3.25259	0.00114357	0.300154
ZCCHC12	33.408	2.30833	0.361287	6.38919	1.66769079645797e-10	7.60100111209615e-07
CHST2	1719.96	0.587444	0.119872	4.9006	9.55436778545568e-07	0.00136084
CST6	7.49567	1.89722	0.732421	2.59034	0.00958805	0.931662
GNG7	784.193	-0.62401	0.133173	-4.6857	2.79002696246037e-06	0.00302771
SAMD9L	559.627	1.40786	0.605212	2.32622	0.0200069	0.999946
GDPD4	20.7518	-1.22176	0.47276	-2.58432	0.00975709	0.938222
HMGN2P46	7.54225	1.42536	0.637488	2.2359	0.0253586	0.999946
PRF1	11.8957	-1.05959	0.5175	-2.04752	0.0406074	0.999946
ZNF443	77.628	0.612322	0.269701	2.27037	0.0231849	0.999946
TMEM132E	23.1826	1.10923	0.49915	2.22223	0.0262675	0.999946
TNFSF15	631.813	0.669762	0.202206	3.31227	0.00092542	0.283277
PHLDA2	73.2865	0.786309	0.25986	3.02589	0.00247902	0.495885
TACSTD2	231.825	1.35782	0.309226	4.39103	1.1281436831651e-05	0.00952195
CLECL1P	36.9002	0.663865	0.276523	2.40076	0.016361	0.999946
SOCS3	149.144	0.703836	0.203701	3.45524	0.000549807	0.198882
SPATA45	9.3904	1.31694	0.622947	2.11404	0.0345118	0.999946
CCK	19.2403	1.3786	0.40122	3.43601	0.000590351	0.206977
COL4A1	750.044	0.816842	0.395106	2.0674	0.0386964	0.999946
ISG15	564.25	1.58401	0.775156	2.04348	0.041005	0.999946
ZSCAN23	39.6066	-0.829067	0.310982	-2.66596	0.0076768	0.866355
MESP2	8.4808	1.50328	0.672887	2.23407	0.0254782	0.999946
FZD9	62.4861	-0.808319	0.310067	-2.60692	0.00913609	0.915765
CGB7	10.0514	-1.17217	0.577064	-2.03126	0.0422283	0.999946
ADH7	9.40157	1.62002	0.730911	2.21644	0.0266611	0.999946
MMP1	17.4968	1.38652	0.690387	2.00833	0.0446087	0.999946
TLE1	124.232	1.02401	0.244612	4.18625	2.83603694336996e-05	0.019585
SMIM10L2B	9.00292	1.22189	0.621053	1.96745	0.0491311	0.999946
GPRACR	24.9512	0.93355	0.377574	2.4725	0.0134173	0.999946
ZNF441	71.4902	-0.828786	0.277744	-2.984	0.00284511	0.525815
NRAP	224.627	0.886611	0.161575	5.48732	4.08085176710107e-08	7.74987757670553e-05
MB	18.2584	0.867625	0.421014	2.0608	0.0393224	0.999946
SLC5A3	8089.84	0.59468	0.133113	4.4675	7.91399160646096e-06	0.00721408
STYXL2	302.861	-1.0282	0.329635	-3.11922	0.00181331	0.421002
L1CAM	31.6629	1.08817	0.437839	2.48533	0.0129431	0.999946
SNORD115-33	13.6545	1.01691	0.470982	2.15912	0.0308412	0.999946
SAMD13	24.3716	0.961117	0.476374	2.01757	0.043636	0.999946
LINC02898	96.0945	-0.982365	0.373204	-2.63225	0.00848223	0.894914
PTPRCAP	106.353	-0.65906	0.302929	-2.17563	0.0295831	0.999946
FAM187A	18.9548	1.23067	0.51786	2.37645	0.0174802	0.999946
UBE2QL1	12.9577	1.1673	0.53888	2.16616	0.0302989	0.999946
LINC01014	9.26576	1.98838	0.741671	2.68094	0.00734149	0.849265
EGFR-AS1	104.793	-0.690178	0.299379	-2.30536	0.0211462	0.999946
RPSAP18	31.5432	-0.611762	0.31208	-1.96027	0.0499637	0.999946
RPS5P2	7.00297	1.50135	0.754252	1.99051	0.0465344	0.999946
COL4A2-AS2	135.863	0.831576	0.343172	2.42321	0.0153842	0.999946
CATIP-AS1	35.4607	-0.788854	0.393571	-2.00435	0.0450327	0.999946
PARD3-DT	10.5428	-1.68991	0.779762	-2.16721	0.0302188	0.999946
THORLNC	47.2014	0.622238	0.290372	2.1429	0.0321212	0.999946
GLIS3-AS2	17.8639	1.01785	0.423858	2.4014	0.0163326	0.999946
OR7E128P	9.35883	2.07398	0.85207	2.43405	0.0149309	0.999946
LINC02768	40.1021	0.769762	0.312396	2.46406	0.0137372	0.999946
KCNQ1-AS1	230.784	-0.653985	0.201185	-3.25066	0.00115137	0.300154
DNM3OS	6.9495	1.89404	0.794451	2.38409	0.0171214	0.999946
YY2	32.9556	-1.01598	0.364172	-2.78984	0.00527348	0.728993
LINC00309	7.66296	1.6194	0.740398	2.1872	0.0287282	0.999946
LINC02090	13.876	-1.48085	0.551576	-2.68476	0.00725811	0.849265
PDK4-AS1	73.3999	-0.610403	0.264393	-2.3087	0.0209604	0.999946
DST-AS1	53.4152	0.616883	0.300461	2.05312	0.0400608	0.999946
COL4A2-AS1	195.962	1.01348	0.380809	2.66138	0.00778215	0.86935
CTAGE7P	6.81634	-1.48768	0.721229	-2.0627	0.039141	0.999946
RNF224	7.75348	-1.76378	0.688989	-2.55996	0.0104685	0.966895
LINC01077	12.1746	-1.16123	0.556265	-2.08755	0.0368383	0.999946
LINC01914	6.78309	-1.93542	0.734033	-2.6367	0.00837169	0.894914
SLC26A5-AS1	12.5012	1.3756	0.650809	2.11367	0.0345434	0.999946
DDX10P1	20.1491	0.82578	0.419692	1.96759	0.0491157	0.999946
HLA-DQA2	168.11	0.895402	0.248363	3.60522	0.000311891	0.134107
SNORD108	63.5837	-0.635666	0.240044	-2.64812	0.00809416	0.891996
PPP2R5CP	11.7427	-1.1657	0.558796	-2.0861	0.0369696	0.999946
RPS10P16	13.0385	-1.07915	0.495797	-2.1766	0.0295102	0.999946
RN7SL297P	8.47887	-1.68415	0.807293	-2.08618	0.0369627	0.999946
THOC7-AS1	8.69271	-1.47901	0.715055	-2.06839	0.0386033	0.999946
FBXW10B	34.0109	-0.747499	0.296425	-2.52171	0.0116784	0.999946
PRKAG2-AS2	20.4672	1.11122	0.501715	2.21485	0.0267702	0.999946
LINC00996	58.2342	0.937296	0.356429	2.62968	0.00854644	0.896121
PEG10	58.4365	0.741898	0.280653	2.64347	0.00820614	0.894783
RPL21P11	20.7962	-0.867473	0.405964	-2.13682	0.0326125	0.999946
STON1	190.498	-0.662433	0.246111	-2.6916	0.00711105	0.849265
KCNK15-AS1	30.3627	-0.90308	0.407552	-2.21587	0.0267007	0.999946
TNFRSF10A-DT	60.178	0.733264	0.297316	2.46628	0.0136526	0.999946
LY6E-DT	145.249	0.871874	0.262947	3.31578	0.000913882	0.283277
KCTD13-DT	9.0455	1.40353	0.637431	2.20185	0.027676	0.999946
C4orf46P2	54.4937	-0.657957	0.28125	-2.3394	0.0193145	0.999946
LINC01259	70.6067	-0.763285	0.276854	-2.75699	0.00583359	0.750093
ITGA2-AS1	83.0564	0.817022	0.315352	2.59082	0.00957468	0.931662
SLC7A11-AS1	250.152	1.38143	0.22225	6.21564	5.11174648729175e-10	1.94152651164819e-06
RPL13AP26	45.6049	0.627231	0.261449	2.39906	0.0164374	0.999946
FAM218A	9.67771	-1.68459	0.667847	-2.52242	0.0116551	0.999946
DCANP1	1255.03	0.632158	0.22941	2.75558	0.00585882	0.750093
ENTPD4-DT	14.1315	-1.10956	0.465931	-2.38138	0.017248	0.999946
GLYATL1P4	9.64636	1.3572	0.648644	2.09237	0.0364058	0.999946
OR2AT1P	10.5232	1.431	0.723621	1.97756	0.0479789	0.999946
NRGN-AS1	479.029	0.600287	0.291916	2.05637	0.0397472	0.999946
MUC5B-AS1	9.58286	1.9288	0.978038	1.97211	0.0485966	0.999946
CARD17P	14.2817	1.04322	0.489265	2.13222	0.0329885	0.999946
CHKA-DT	10.0189	1.25683	0.63741	1.97177	0.0486358	0.999946
C12orf71BP	7.50278	1.88038	0.901086	2.08679	0.0369073	0.999946
LINC02294	7.84867	1.85931	0.913707	2.03491	0.0418598	0.999946
LINC01629	352.331	0.749042	0.216351	3.46217	0.000535848	0.196959
LINC02292	18.772	0.93248	0.413222	2.25661	0.0240327	0.999946
ALDH1A2-AS1	939.374	1.04037	0.435908	2.38667	0.0170016	0.999946
NR4A1AS	23.9324	1.12604	0.377965	2.97923	0.00288977	0.525815
ANKRD20A1	52.4665	0.703514	0.350205	2.00886	0.0445517	0.999946
ZNNT1	33.719	0.736407	0.360852	2.04074	0.0412764	0.999946
MFSD1P1	6.81028	-1.7367	0.786183	-2.20902	0.0271731	0.999946
MMP12	246.794	0.700853	0.323728	2.16494	0.0303919	0.999946
MIR3187	7.35571	-1.72055	0.743557	-2.31395	0.0206704	0.999946
SOCS3-DT	131.777	0.619794	0.197779	3.13377	0.00172577	0.413985
C17orf113	23.897	-0.847343	0.426685	-1.98588	0.0470472	0.999946
PPP2CA-DT	17.3367	-1.30493	0.4511	-2.89277	0.00381857	0.621581
NAMA	744.442	0.920269	0.13991	6.57758	4.78179447268692e-11	3.63241047460208e-07
HTATSF1P2	62.4631	0.751356	0.240563	3.12332	0.00178823	0.420124
CCL5	353.825	0.907612	0.221374	4.0999	4.13325170777571e-05	0.0261646
BCAN-AS1	27.3033	-0.820191	0.392323	-2.0906	0.036564	0.999946
C2orf15	23.3116	-0.994701	0.450151	-2.20971	0.0271255	0.999946
EPOP	263.596	0.702591	0.24354	2.8849	0.00391533	0.627897
MIR6772	9.54689	-1.3436	0.673326	-1.99547	0.045992	0.999946
ELOA3CP	84.7823	0.600438	0.293474	2.04597	0.0407593	0.999946
CCL4L2	592.475	0.875958	0.405718	2.15903	0.0308478	0.999946
CCL3L3	1162.74	0.738337	0.225568	3.27323	0.00106325	0.300154
LINC00540	175.476	1.03285	0.215665	4.78915	1.67489994318205e-06	0.00200891
FRG1DP	24.4627	-1.31818	0.605524	-2.17693	0.0294861	0.999946
MIR29B1	7.24474	-1.99669	0.758168	-2.63357	0.00844917	0.894914
MITA1	117.554	0.66362	0.238934	2.77742	0.00547915	0.730201
ELOA3BP	121.55	0.59827	0.229418	2.60777	0.00911329	0.915765
ELOA3DP	91.6605	0.613172	0.266795	2.29829	0.0215453	0.999946
ELOA3P	118.608	0.619443	0.244785	2.53055	0.0113883	0.993135
CYP2B7P	25.4577	-0.854849	0.405775	-2.10671	0.035143	0.999946
LGALS17A	11.7634	-1.56025	0.558412	-2.79409	0.00520465	0.728993
SIGLEC17P	311.04	0.604189	0.282506	2.13868	0.0324617	0.999946
RPLP0P2	107.427	0.710001	0.326215	2.17648	0.0295193	0.999946
